# Supplementary material for: Multifunctional Nanoparticles as High-Efficient Targeted Hypericin System for Theranostic Melanoma
Source: Polymers (Basel). 2022 Dec 30;15(1):179. doi: 10.3390/polym15010179 (PMC9824163; doi:10.3390/polym15010179)
Supplement: Supplementary file 1 [file polymers-15-00179-s001.zip]

Archive with 1 entries (1 files):
- polymers-2098469-supplementary.pdf
